# Supplementary material for: Karyopherin Alpha Proteins Regulate Oligodendrocyte Differentiation
Source: PLoS One. 2017 Jan 20;12(1):e0170477. doi: 10.1371/journal.pone.0170477 (PMC5249183; doi:10.1371/journal.pone.0170477)
Supplement: S1 Data — (XLSX) [file pone.0170477.s001.xlsx]

## Sheet: Fig 2A
Normalized values	ID	0h	0h	0h	24h	24h	24h	48h	48h	48h	72h	72h	72h
Kpna1	NM_008465.5	2268.32	2375.07	2268.62	2544.04	2552.37	2612.94	3213.77	3112.07	3295.01	3094.93	2920.46	2985.41
Kpna2	NM_010655.3	22953.3	24062.2	24765.5	11443.4	10766.5	11191.8	6058.29	6444.9	6741.61	7169.34	5729.44	5887.99
Kpna3	NM_008466.5	3210.68	3381.41	3425.79	3677.79	3846.47	4016.7	4554.48	4627.37	4676.44	4348.94	4256.77	4435.07
Kpna4	NM_008467.4	423.85	461.87	440.94	666.25	628.3	669.84	725.32	760.66	735.48	728.22	687.74	734.19
Kpna6	XM_006536952.1	1541.84	1627.01	1673.03	1966.42	2084.7	2113.93	2172.44	2192.77	2258.94	2023.07	2088.08	2195.28
Kpna7	NM_001013774.2	10.92	13.03	7.79	2.75	1.53	15.84	12.2	9.85	23.88	16.22	5.95	9.36

## Sheet: Fig 2B
Cnp
DMSO	0.2 μM	2 μM	20 μM
1.00111	1.07157	0.527018	0.0859556
0.947318	1.18325	0.43272	0.0825072
1.05444	1.10061	0.470352	0.0734522
Mbp
DMSO	0.2 μM	2 μM	20 μM
1.24678	0.911601	0.472253	0.131164
0.802067	0.766945	0.43542	0.147298
	0.819413		0.0846092

## Sheet: Fig 2D
IPZ + 0h T3
DMSO	0.2µM	2µM	20µM
4.90196	3.27869	2.66667	6.66667
5.97015	7.40741	4.08163	2.89855
7.01754	3.26087	7.14286	6.17284
4.08163	3.0303	10.1449	6.34921
		6.12245
IPZ + 9h T3
DMSO	0.2µM	2µM	20µM
3.125	6.18557	2.83019	13.6364
6.25	3.96825	6.83761	10.5263
11.4286	6.4	2.89855	11.7647
9.23077		7.35294	21.7391
4.6729			22.7273

## Sheet: Fig 2E
Cnp		DMSO			IPZ
0h	0.843541	1.0806	1.07588	0.914941	0.655004	0.850962
24h	6.24385	6.28571	6.4737	2.99549	2.43335	2.38185
48h	6.40171	4.09358	6.68953	2.73376	3.40331	3.37352
72h	11.0224	16.2657	14.0951	6.60192	5.46324	6.28784

## Sheet: Fig 2F
Mbp		DMSO			IPZ
0h	0.722052	1.32575	0.952434	1.05331	0.292579	0.814047
24h	1.89884	0.562472	0.0390293	0.0265068	0.0177561	0
48h	19.4728	6.04776	16.4064	2.65229	5.22118	7.9301
72h	234.902	442.997	316.89	86.1737	47.1936	83.0076

## Sheet: Fig 2H
%O4/DAPI
DMSO	IPZ (2µM)
16	7
22	5
32	4
36	7
14	11

## Sheet: Fig 2I
%Mbp/DAPI
DMSO	IPZ (2µM)
3	0
8	0
10	0
10	1
5	2

## Sheet: Fig 3B
T3		Cntf
Cnp		Cnp
0h	24h	0h	24h
0.777505	3.32018	0.700711	2.12514
0.94725	3.6141	0.862292	2.29884
1.35779	4.61665	1.65504	3.96491
Mbp		Mbp
0h	24h	0h	24h
1.30062	15.864	1.28639	13.3853
0.651332	10.9665	0.925662	15.4405
1.18045	13.7951	0.839799	10.4633

## Sheet: Fig 3C-F
T3
	Kpna1			Kpna2			Kpna3			Kpna4			Kpna6
0h	0.973991	0.978352	1.04766	0.976206	0.996654	1.02714	0.973662	1.0063	1.02004	0.964303	1.01868	1.01702	0.963385	0.967985	1.06863
24h	1.27577	1.19009	1.20292	0.547137	0.54672	0.589698	1.11251	1.08519	1.11671	1.01513	1.10694	1.08067	1.40776	1.31997	1.34528
48h	1.38199	1.45274	1.32746	0.365508	0.363598	0.38044	1.26028	1.31505	1.25549	1.33101	1.1878	1.0676	1.66477	1.69247	1.53721
72h	1.28584	1.29228	1.21455	0.294383	0.295254	0.306195	1.15334	1.11437	1.0846	1.13428	0.982894	1.02298	1.50043	1.42612	1.35259
Cntf
	Kpna1			Kpna2			Kpna3			Kpna4			Kpna6
0h	0.984512	1.03085	0.984643	0.959305	1.00565	1.03504	0.961485	1.01261	1.0259	0.95846	1.04444	0.997105	0.955315	1.00809	1.0366
24h	1.10418	1.1078	1.13409	0.478263	0.449973	0.467747	1.10137	1.15188	1.20286	1.5066	1.42079	1.51472	1.21838	1.29167	1.30978
48h	1.39486	1.35072	1.43012	0.253199	0.269357	0.281757	1.3639	1.38573	1.40043	1.64018	1.72009	1.66315	1.34603	1.35863	1.39963
72h	1.34328	1.26756	1.29575	0.299634	0.239455	0.246081	1.30235	1.27475	1.32815	1.64674	1.5552	1.66024	1.25348	1.29376	1.36018

## Sheet: Fig 3G
Kpnb1
	Cntf			T3
0h	0.969185	0.981347	1.04947	0.997417	0.962325	1.04026
24h	0.869823	0.869171	0.959232	0.717442	0.700548	0.714696
48h	1.06782	1.04306	1.15888	0.907102	0.931002	0.905712
72h	1.00569	0.981771	1.03544	0.836887	0.811577	0.791556

[truncated: 10 more sheets: Fig 3H, Fig 3J, Fig 4D, Fig 4F, Fig 4H, Fig 4I, Fig 4J, Fig 4K, Fig 4L, Fig 4M]
