# Supplementary material for: Karyopherin Alpha Proteins Regulate Oligodendrocyte Differentiation
Source: PLoS One. 2017 Jan 20;12(1):e0170477. doi: 10.1371/journal.pone.0170477 (PMC5249183; doi:10.1371/journal.pone.0170477)
Supplement: S1 Table — Results shown here complement data in Figs 2 and 3. Data provided is Kpna (Impα) NanoString probe count data from the OL lineage for 72h treatment with either T3 (60ng/ml) or CNTF (100ng/ml), analyzed at 24h intervals. Additional probe counts are provided for housekeeping genes and NanoString Positive and Negative controls. Transcripts were quantified from isolated total RNA using NanoString nCounter Gene Expression Assay. A commercially available panel of probes for target genes was normalized to housekeeping genes Alas1, Ppia, Gapdh, Actb, and Rps11. Following assay completion, raw data was analyzed using nSolver software before being subjected to statistical analysis. Expression fold change compared to an OLP baseline for each gene/treatment was derived from NanoString analysis. (XLSX) [file pone.0170477.s002.xlsx]

## Sheet: Nanostring importins
Cntf															Cntf
Normalized values	ID	0h	0h	0h	24h	24h	24h	48h	48h	48h	72h	72h	72h		Fold change	ID	0h	0h	0h	24h	24h	24h	48h	48h	48h	72h	72h	72h
Kpna1	NM_008465.5	2268.32	2375.07	2268.62	2544.04	2552.37	2612.94	3213.77	3112.07	3295.01	3094.93	2920.46	2985.41		Kpna1	NM_008465.5	0.984512	1.03084	0.984643	1.10418	1.1078	1.13409	1.39486	1.35072	1.43012	1.34328	1.26756	1.29575
Kpna2	NM_010655.3	22953.3	24062.2	24765.5	11443.4	10766.5	11191.8	6058.29	6444.9	6741.61	7169.34	5729.44	5887.99		Kpna2	NM_010655.3	0.959305	1.00565	1.03504	0.478263	0.449973	0.467747	0.253199	0.269357	0.281757	0.299634	0.239455	0.246081
Kpna3	NM_008466.5	3210.68	3381.41	3425.79	3677.79	3846.47	4016.7	4554.48	4627.37	4676.44	4348.94	4256.77	4435.07		Kpna3	NM_008466.5	0.961485	1.01261	1.0259	1.10137	1.15188	1.20286	1.36391	1.38573	1.40043	1.30235	1.27475	1.32815
Kpna4	NM_008467.4	423.85	461.87	440.94	666.25	628.3	669.84	725.32	760.66	735.48	728.22	687.74	734.19		Kpna4	NM_008467.4	0.95846	1.04443	0.997106	1.5066	1.42079	1.51472	1.64018	1.72009	1.66315	1.64674	1.5552	1.66024
Kpna6	XM_006536952.1	1541.84	1627.01	1673.03	1966.42	2084.7	2113.93	2172.44	2192.77	2258.94	2023.07	2088.08	2195.28		Kpna6	XM_006536952.1	0.955315	1.00809	1.0366	1.21838	1.29167	1.30978	1.34603	1.35863	1.39963	1.25348	1.29376	1.36018
Kpna7	NM_001013774.2	10.92	13.03	7.79	2.75	1.53	15.84	12.2	9.85	23.88	16.22	5.95	9.36		Kpnb1	NM_008379.3	0.969185	0.981347	1.04947	0.869823	0.869171	0.959232	1.06782	1.04306	1.15888	1.00569	0.981771	1.03544
Kpnb1	NM_008379.3	6495.26	6576.77	7033.3	5829.36	5824.99	6428.56	7156.31	6990.37	7766.54	6739.93	6579.61	6939.32
Normalized controls		0h	0h	0h	24h	24h	24h	48h	48h	48h	72h	72h	72h
Actb	NM_007393.1	150095	157778	153512	201668	200129	207136	226283	224486	228499	218021	217324	225676
Alas1	NM_020559.2	572.05	522.89	547.34	788.65	855.73	862.64	818.81	742.75	792.57	726.02	792.09	711.33
Gapdh	NM_001001303.1	69387.2	70763.1	70080.4	58076.7	57513.2	55865.3	59755	59758.6	59608.9	72289.2	69792.9	69330.2
Ppia	NM_008907.1	42388.3	44312.6	44518	35833.1	34263.2	33941.9	32616.7	32863.2	33197.6	32894.1	32392.8	33113.2
Rps11	NM_013725.4	1233.43	1204.08	1188.25	941.1	923	919.35	862.57	951.25	869.16	827.57	800.39	845.2
NEG_A	ERCC_00096.1	8.74	19.59	10.37	8.56	13.44	9.57	18.26	22.35	10.14	8.7	16.02	6.73
NEG_B	ERCC_00041.1	5.74	11.59	8.37	12.56	10.44	16.57	14.26	22.35	17.14	21.7	15.02	5.73
NEG_C	ERCC_00019.1	1	1	1	1	1	1	1	1	1	1	1	1
NEG_D	ERCC_00076.1	1	1	1	1	1	1	1	1	1	1	1	1
NEG_E	ERCC_00098.1	19.74	25.59	26.37	24.56	23.44	19.57	12.26	11.35	18.14	11.7	13.02	6.73
NEG_F	ERCC_00126.1	6.74	10.59	15.37	20.56	15.44	19.57	28.26	35.35	18.14	14.7	14.02	17.73
NEG_G	ERCC_00144.1	1	1	1	1	1	1	1	1	1	1	1	1
NEG_H	ERCC_00154.1	1	1	1	1	1	1	1	1	1	1	1	1
POS_A	ERCC_00117.1	57468.7	65729.6	67171.4	72215.6	77324.4	71542.6	75883.3	71086.4	69119.1	67413.7	70083	49991.7
POS_B	ERCC_00112.1	15281.7	18483.6	19257.4	19296.6	20728.4	19128.6	20455.3	19178.3	18374.1	18179.7	18699	13259.7
POS_C	ERCC_00002.1	5208.74	6067.59	6564.37	6095.56	6371.44	6002.57	6444.26	5930.35	5842.14	5530.7	5765.02	4107.73
POS_D	ERCC_00092.1	1181.74	1472.59	1451.37	1485.56	1567.44	1414.57	1491.26	1437.35	1411.14	1362.7	1373.02	967.73
POS_E	ERCC_00035.1	267.74	271.59	314.37	284.56	295.44	281.57	340.26	299.35	281.14	305.7	322.02	219.73
POS_F	ERCC_00034.1	105.74	119.59	100.37	119.56	106.44	107.57	115.26	121.35	96.14	120.7	110.02	84.73
T3															T3
Normalized values	ID	0h	0h	0h	24h	24h	24h	48h	48h	48h	72h	72h	72h		Fold change	ID	0h	0h	0h	24h	24h	24h	48h	48h	48h	72h	72h	72h
Kpna1	NM_008465.5	2199.95	2209.8	2366.34	2881.58	2688.04	2717.03	3121.49	3281.3	2998.33	2904.32	2918.88	2743.3		Kpna1	NM_008465.5	0.973991	0.978352	1.04766	1.27577	1.19008	1.20292	1.38199	1.45274	1.32746	1.28584	1.29229	1.21455
Kpna2	NM_010655.3	17770.2	18142.5	18697.4	9959.73	9952.14	10734.5	6653.48	6618.71	6925.29	5358.76	5374.62	5573.78		Kpna2	NM_010655.3	0.976206	0.996654	1.02714	0.547137	0.54672	0.589698	0.365508	0.363598	0.38044	0.294383	0.295254	0.306195
Kpna3	NM_008466.5	3253.94	3363.01	3408.93	3717.95	3626.66	3732	4211.8	4394.83	4195.79	3854.43	3724.17	3624.7		Kpna3	NM_008466.5	0.973662	1.0063	1.02004	1.11251	1.08519	1.11671	1.26028	1.31505	1.25549	1.15334	1.11437	1.0846
Kpna4	NM_008467.4	454.37	479.99	479.21	478.32	521.58	509.2	627.16	559.68	503.04	534.46	463.13	482.02		Kpna4	NM_008467.4	0.964303	1.01868	1.01702	1.01513	1.10694	1.08067	1.33101	1.1878	1.06759	1.13428	0.982894	1.02298
Kpna6	XM_006536952.1	1543.59	1550.96	1712.22	2255.6	2114.93	2155.48	2667.38	2711.77	2463	2404.08	2285.01	2167.2		Kpna6	XM_006536952.1	0.963385	0.967985	1.06863	1.40776	1.31997	1.34528	1.66476	1.69247	1.53721	1.50043	1.42612	1.35259
Kpna7	NM_001013774.2	4.38	7.61	7.9	1.29	1.7	12.76	12.9	15.67	9.97	7.22	20.62	12.86		Kpnb1	NM_008379.3	0.997417	0.962325	1.04026	0.717442	0.700548	0.714696	0.907102	0.931002	0.905712	0.836887	0.811577	0.791556
Kpnb1	NM_008379.3	7851.44	7575.2	8188.67	5647.54	5514.55	5625.92	7140.5	7328.63	7129.56	6587.78	6388.55	6230.95
Normalized controls		0h	0h	0h	24h	24h	24h	48h	48h	48h	72h	72h	72h
Actb	NM_007393.1	143629	142203	147801	178079	182712	188935	201979	202156	196208	210125	206336	204011
Alas1	NM_020559.2	619.46	568.92	583.94	966.2	904.84	899.85	899.19	917.03	876.37	861.96	855.15	947.73
Gapdh	NM_001001303.1	74040.6	73752.9	76291.3	64996.1	64195.2	63774.7	53962.4	55323.9	54526	70273.7	71568.1	71109.6
Ppia	NM_008907.1	35547.2	37241.2	37574.5	30412	31036.5	30658.4	27974.8	28721.9	29726.3	27254.4	26842.5	26672.2
Rps11	NM_013725.4	1330.18	1401.79	1259.01	915.86	945.65	937.05	1136.12	1057.42	1117.62	897.95	918.93	849.41
NEG_A	ERCC_00096.1	11.35	5.96	17.3	1	8.96	16.98	16.88	9.82	7.66	8.01	13.52	12.45
NEG_B	ERCC_00041.1	6.35	5.96	2.3	3.59	9.96	16.98	5.88	12.82	16.66	16.01	10.52	15.45
NEG_C	ERCC_00019.1	1	1	1	1	1	1	1	1	1	1	1	1
NEG_D	ERCC_00076.1	1	1	1	1	1	1	1	1	1	1	1	2.45
NEG_E	ERCC_00098.1	14.35	17.96	13.3	27.59	16.96	16.98	16.88	11.82	18.66	20.01	12.52	18.45
NEG_F	ERCC_00126.1	17.35	11.96	10.3	20.59	12.96	12.98	14.88	13.82	21.66	14.01	19.52	14.45
NEG_G	ERCC_00144.1	1	1	1	1	1	1	1	1	1	1	1	1
NEG_H	ERCC_00154.1	1	1	1.3	1	1	1	1	1	1	1	1	1
POS_A	ERCC_00117.1	49521.3	54984	49177.3	66216.6	51744	68828	47634.9	52606.8	54269.7	47326	58016.5	55960.4
POS_B	ERCC_00112.1	13300.4	15165	13645.3	18053.6	13468	17622	12363.9	13751.8	13945.7	11981	14996.5	14327.5
POS_C	ERCC_00002.1	4212.35	4762.96	4241.29	5410.59	4136.96	5520.98	3800.88	4106.82	4174.66	3708.01	4593.52	4434.45
POS_D	ERCC_00092.1	1004.35	1198.96	1065.3	1309.59	1013.96	1346.98	932.88	1024.82	1025.66	920.01	1107.52	1098.45
POS_E	ERCC_00035.1	208.35	252.96	223.3	269.59	224.96	318.98	177.88	229.82	194.66	218.01	261.52	243.45
POS_F	ERCC_00034.1	79.35	79.96	74.3	110.59	86.96	125.98	77.88	73.82	111.66	82.01	99.52	94.45
