# Supplementary material for: Karyopherin Alpha Proteins Regulate Oligodendrocyte Differentiation
Source: PLoS One. 2017 Jan 20;12(1):e0170477. doi: 10.1371/journal.pone.0170477 (PMC5249183; doi:10.1371/journal.pone.0170477)
Supplement: S2 Table — Results shown here supplement data in Fig 3E and 3F. An ANOVA plus Bonferroni post-test was used with each gene compared within a timepoint. p<0.05 was considered significant. (XLSX) [file pone.0170477.s003.xlsx]

## Sheet: Sheet1
Cntf										T3
Within each row, compare columns (simple effects within rows)										Within each row, compare columns (simple effects within rows)
Number of families	4									Number of families	4
Number of comparisons per family	10									Number of comparisons per family	10
Alpha	0.05									Alpha	0.05
Bonferroni's multiple comparisons test	Mean Diff.	95% CI of diff.	Significant?	Summary	Adjusted P Value					Bonferroni's multiple comparisons test	Mean Diff.	95% CI of diff.	Significant?	Summary	Adjusted P Value
0h										0h
Kpna1 vs. Kpna2	1.192e-07	-0.07690 to 0.07690	No	ns	> 0.9999					Kpna1 vs. Kpna2	-1.589e-07	-0.1100 to 0.1100	No	ns	> 0.9999
Kpna1 vs. Kpna3	1.192e-07	-0.07690 to 0.07690	No	ns	> 0.9999					Kpna1 vs. Kpna3	-1.192e-07	-0.1100 to 0.1100	No	ns	> 0.9999
Kpna1 vs. Kpna4	0	-0.07690 to 0.07690	No	ns	> 0.9999					Kpna1 vs. Kpna4	-1.192e-07	-0.1100 to 0.1100	No	ns	> 0.9999
Kpna1 vs. Kpna6	7.947e-08	-0.07690 to 0.07690	No	ns	> 0.9999					Kpna1 vs. Kpna6	1.987e-08	-0.1100 to 0.1100	No	ns	> 0.9999
Kpna2 vs. Kpna3	0	-0.07690 to 0.07690	No	ns	> 0.9999					Kpna2 vs. Kpna3	3.974e-08	-0.1100 to 0.1100	No	ns	> 0.9999
Kpna2 vs. Kpna4	-1.192e-07	-0.07690 to 0.07690	No	ns	> 0.9999					Kpna2 vs. Kpna4	3.974e-08	-0.1100 to 0.1100	No	ns	> 0.9999
Kpna2 vs. Kpna6	-3.974e-08	-0.07690 to 0.07690	No	ns	> 0.9999					Kpna2 vs. Kpna6	1.788e-07	-0.1100 to 0.1100	No	ns	> 0.9999
Kpna3 vs. Kpna4	-1.192e-07	-0.07690 to 0.07690	No	ns	> 0.9999					Kpna3 vs. Kpna4	0	-0.1100 to 0.1100	No	ns	> 0.9999
Kpna3 vs. Kpna6	-3.974e-08	-0.07690 to 0.07690	No	ns	> 0.9999					Kpna3 vs. Kpna6	1.391e-07	-0.1100 to 0.1100	No	ns	> 0.9999
Kpna4 vs. Kpna6	7.947e-08	-0.07690 to 0.07690	No	ns	> 0.9999					Kpna4 vs. Kpna6	1.391e-07	-0.1100 to 0.1100	No	ns	> 0.9999
24h										24h
Kpna1 vs. Kpna2	0.65	0.5731 to 0.7269	Yes	****	< 0.0001					Kpna1 vs. Kpna2	0.6617	0.5517 to 0.7717	Yes	****	< 0.0001
Kpna1 vs. Kpna3	-0.03668	-0.1136 to 0.04022	No	ns	> 0.9999					Kpna1 vs. Kpna3	0.1181	0.008121 to 0.2281	Yes	*	0.0281
Kpna1 vs. Kpna4	-0.3653	-0.4422 to -0.2885	Yes	****	< 0.0001					Kpna1 vs. Kpna4	0.1553	0.04534 to 0.2653	Yes	**	0.0017
Kpna1 vs. Kpna6	-0.1579	-0.2348 to -0.08102	Yes	****	< 0.0001					Kpna1 vs. Kpna6	-0.1347	-0.2447 to -0.02474	Yes	**	0.0082
Kpna2 vs. Kpna3	-0.6867	-0.7636 to -0.6098	Yes	****	< 0.0001					Kpna2 vs. Kpna3	-0.5436	-0.6536 to -0.4336	Yes	****	< 0.0001
Kpna2 vs. Kpna4	-1.015	-1.092 to -0.9385	Yes	****	< 0.0001					Kpna2 vs. Kpna4	-0.5064	-0.6164 to -0.3964	Yes	****	< 0.0001
Kpna2 vs. Kpna6	-0.8079	-0.8848 to -0.7311	Yes	****	< 0.0001					Kpna2 vs. Kpna6	-0.7965	-0.9065 to -0.6865	Yes	****	< 0.0001
Kpna3 vs. Kpna4	-0.3287	-0.4056 to -0.2518	Yes	****	< 0.0001					Kpna3 vs. Kpna4	0.03722	-0.07278 to 0.1472	No	ns	> 0.9999
Kpna3 vs. Kpna6	-0.1212	-0.1981 to -0.04434	Yes	***	0.0004					Kpna3 vs. Kpna6	-0.2529	-0.3629 to -0.1429	Yes	****	< 0.0001
Kpna4 vs. Kpna6	0.2074	0.1305 to 0.2843	Yes	****	< 0.0001					Kpna4 vs. Kpna6	-0.2901	-0.4001 to -0.1801	Yes	****	< 0.0001
48h										48h
Kpna1 vs. Kpna2	1.124	1.047 to 1.201	Yes	****	< 0.0001					Kpna1 vs. Kpna2	1.018	0.9075 to 1.128	Yes	****	< 0.0001
Kpna1 vs. Kpna3	0.008548	-0.06835 to 0.08544	No	ns	> 0.9999					Kpna1 vs. Kpna3	0.1105	0.0004563 to 0.2205	Yes	*	0.0484
Kpna1 vs. Kpna4	-0.2826	-0.3595 to -0.2057	Yes	****	< 0.0001					Kpna1 vs. Kpna4	0.1919	0.08192 to 0.3019	Yes	****	< 0.0001
Kpna1 vs. Kpna6	0.02381	-0.05309 to 0.1007	No	ns	> 0.9999					Kpna1 vs. Kpna6	-0.2441	-0.3541 to -0.1341	Yes	****	< 0.0001
Kpna2 vs. Kpna3	-1.115	-1.192 to -1.038	Yes	****	< 0.0001					Kpna2 vs. Kpna3	-0.9071	-1.017 to -0.7971	Yes	****	< 0.0001
Kpna2 vs. Kpna4	-1.406	-1.483 to -1.329	Yes	****	< 0.0001					Kpna2 vs. Kpna4	-0.8256	-0.9356 to -0.7156	Yes	****	< 0.0001
Kpna2 vs. Kpna6	-1.1	-1.177 to -1.023	Yes	****	< 0.0001					Kpna2 vs. Kpna6	-1.262	-1.372 to -1.152	Yes	****	< 0.0001
Kpna3 vs. Kpna4	-0.2911	-0.3680 to -0.2142	Yes	****	< 0.0001					Kpna3 vs. Kpna4	0.08147	-0.02853 to 0.1915	No	ns	0.3268
Kpna3 vs. Kpna6	0.01526	-0.06164 to 0.09216	No	ns	> 0.9999					Kpna3 vs. Kpna6	-0.3545	-0.4645 to -0.2445	Yes	****	< 0.0001
Kpna4 vs. Kpna6	0.3064	0.2295 to 0.3833	Yes	****	< 0.0001					Kpna4 vs. Kpna6	-0.436	-0.5460 to -0.3260	Yes	****	< 0.0001
72h										72h
Kpna1 vs. Kpna2	1.04	0.9636 to 1.117	Yes	****	< 0.0001					Kpna1 vs. Kpna2	0.9656	0.8556 to 1.076	Yes	****	< 0.0001
Kpna1 vs. Kpna3	0.000447	-0.07645 to 0.07734	No	ns	> 0.9999					Kpna1 vs. Kpna3	0.1468	0.03678 to 0.2568	Yes	**	0.0033
Kpna1 vs. Kpna4	-0.3185	-0.3954 to -0.2416	Yes	****	< 0.0001					Kpna1 vs. Kpna4	0.2175	0.1075 to 0.3275	Yes	****	< 0.0001
Kpna1 vs. Kpna6	-0.000278	-0.07717 to 0.07662	No	ns	> 0.9999					Kpna1 vs. Kpna6	-0.1622	-0.2722 to -0.05216	Yes	***	0.001
Kpna2 vs. Kpna3	-1.04	-1.117 to -0.9631	Yes	****	< 0.0001					Kpna2 vs. Kpna3	-0.8188	-0.9288 to -0.7088	Yes	****	< 0.0001
Kpna2 vs. Kpna4	-1.359	-1.436 to -1.282	Yes	****	< 0.0001					Kpna2 vs. Kpna4	-0.7481	-0.8581 to -0.6381	Yes	****	< 0.0001
Kpna2 vs. Kpna6	-1.041	-1.118 to -0.9639	Yes	****	< 0.0001					Kpna2 vs. Kpna6	-1.128	-1.238 to -1.018	Yes	****	< 0.0001
Kpna3 vs. Kpna4	-0.319	-0.3959 to -0.2421	Yes	****	< 0.0001					Kpna3 vs. Kpna4	0.07072	-0.03928 to 0.1807	No	ns	0.6145
Kpna3 vs. Kpna6	-0.000725	-0.07762 to 0.07617	No	ns	> 0.9999					Kpna3 vs. Kpna6	-0.3089	-0.4189 to -0.1989	Yes	****	< 0.0001
Kpna4 vs. Kpna6	0.3182	0.2414 to 0.3951	Yes	****	< 0.0001					Kpna4 vs. Kpna6	-0.3797	-0.4897 to -0.2697	Yes	****	< 0.0001
Test details	Mean 1	Mean 2	Mean Diff.	SE of diff.	N1	N2	t	DF		Test details	Mean 1	Mean 2	Mean Diff.	SE of diff.	N1	N2	t	DF
0h										0h
Kpna1 vs. Kpna2	1	1	1.192e-07	0.02551	3	3	4.674e-06	32		Kpna1 vs. Kpna2	1	1	-1.589e-07	0.03649	3	3	4.356e-06	32
Kpna1 vs. Kpna3	1	1	1.192e-07	0.02551	3	3	4.674e-06	32		Kpna1 vs. Kpna3	1	1	-1.192e-07	0.03649	3	3	3.267e-06	32
Kpna1 vs. Kpna4	1	1	0	0.02551	3	3	0	32		Kpna1 vs. Kpna4	1	1	-1.192e-07	0.03649	3	3	3.267e-06	32
Kpna1 vs. Kpna6	1	1	7.947e-08	0.02551	3	3	3.116e-06	32		Kpna1 vs. Kpna6	1	1	1.987e-08	0.03649	3	3	5.445e-07	32
Kpna2 vs. Kpna3	1	1	0	0.02551	3	3	0	32		Kpna2 vs. Kpna3	1	1	3.974e-08	0.03649	3	3	1.089e-06	32
Kpna2 vs. Kpna4	1	1	-1.192e-07	0.02551	3	3	4.674e-06	32		Kpna2 vs. Kpna4	1	1	3.974e-08	0.03649	3	3	1.089e-06	32
Kpna2 vs. Kpna6	1	1	-3.974e-08	0.02551	3	3	1.558e-06	32		Kpna2 vs. Kpna6	1	1	1.788e-07	0.03649	3	3	4.901e-06	32
Kpna3 vs. Kpna4	1	1	-1.192e-07	0.02551	3	3	4.674e-06	32		Kpna3 vs. Kpna4	1	1	0	0.03649	3	3	0	32
Kpna3 vs. Kpna6	1	1	-3.974e-08	0.02551	3	3	1.558e-06	32		Kpna3 vs. Kpna6	1	1	1.391e-07	0.03649	3	3	3.812e-06	32
Kpna4 vs. Kpna6	1	1	7.947e-08	0.02551	3	3	3.116e-06	32		Kpna4 vs. Kpna6	1	1	1.391e-07	0.03649	3	3	3.812e-06	32
24h										24h
Kpna1 vs. Kpna2	1.115	0.4653	0.65	0.02551	3	3	25.49	32		Kpna1 vs. Kpna2	1.223	0.5612	0.6617	0.03649	3	3	18.14	32
Kpna1 vs. Kpna3	1.115	1.152	-0.03668	0.02551	3	3	1.438	32		Kpna1 vs. Kpna3	1.223	1.105	0.1181	0.03649	3	3	3.238	32
Kpna1 vs. Kpna4	1.115	1.481	-0.3653	0.02551	3	3	14.32	32		Kpna1 vs. Kpna4	1.223	1.068	0.1553	0.03649	3	3	4.258	32
Kpna1 vs. Kpna6	1.115	1.273	-0.1579	0.02551	3	3	6.192	32		Kpna1 vs. Kpna6	1.223	1.358	-0.1347	0.03649	3	3	3.693	32
Kpna2 vs. Kpna3	0.4653	1.152	-0.6867	0.02551	3	3	26.92	32		Kpna2 vs. Kpna3	0.5612	1.105	-0.5436	0.03649	3	3	14.9	32
Kpna2 vs. Kpna4	0.4653	1.481	-1.015	0.02551	3	3	39.81	32		Kpna2 vs. Kpna4	0.5612	1.068	-0.5064	0.03649	3	3	13.88	32
Kpna2 vs. Kpna6	0.4653	1.273	-0.8079	0.02551	3	3	31.68	32		Kpna2 vs. Kpna6	0.5612	1.358	-0.7965	0.03649	3	3	21.83	32
Kpna3 vs. Kpna4	1.152	1.481	-0.3287	0.02551	3	3	12.89	32		Kpna3 vs. Kpna4	1.105	1.068	0.03722	0.03649	3	3	1.02	32
Kpna3 vs. Kpna6	1.152	1.273	-0.1212	0.02551	3	3	4.753	32		Kpna3 vs. Kpna6	1.105	1.358	-0.2529	0.03649	3	3	6.931	32
Kpna4 vs. Kpna6	1.481	1.273	0.2074	0.02551	3	3	8.133	32		Kpna4 vs. Kpna6	1.068	1.358	-0.2901	0.03649	3	3	7.951	32
48h										48h
Kpna1 vs. Kpna2	1.392	0.2681	1.124	0.02551	3	3	44.06	32		Kpna1 vs. Kpna2	1.387	0.3698	1.018	0.03649	3	3	27.89	32
Kpna1 vs. Kpna3	1.392	1.383	0.008548	0.02551	3	3	0.3351	32		Kpna1 vs. Kpna3	1.387	1.277	0.1105	0.03649	3	3	3.027	32
Kpna1 vs. Kpna4	1.392	1.674	-0.2826	0.02551	3	3	11.08	32		Kpna1 vs. Kpna4	1.387	1.195	0.1919	0.03649	3	3	5.26	32
Kpna1 vs. Kpna6	1.392	1.368	0.02381	0.02551	3	3	0.9335	32		Kpna1 vs. Kpna6	1.387	1.631	-0.2441	0.03649	3	3	6.69	32
Kpna2 vs. Kpna3	0.2681	1.383	-1.115	0.02551	3	3	43.73	32		Kpna2 vs. Kpna3	0.3698	1.277	-0.9071	0.03649	3	3	24.86	32
Kpna2 vs. Kpna4	0.2681	1.674	-1.406	0.02551	3	3	55.14	32		Kpna2 vs. Kpna4	0.3698	1.195	-0.8256	0.03649	3	3	22.63	32
Kpna2 vs. Kpna6	0.2681	1.368	-1.1	0.02551	3	3	43.13	32		Kpna2 vs. Kpna6	0.3698	1.631	-1.262	0.03649	3	3	34.58	32
Kpna3 vs. Kpna4	1.383	1.674	-0.2911	0.02551	3	3	11.41	32		Kpna3 vs. Kpna4	1.277	1.195	0.08147	0.03649	3	3	2.233	32
Kpna3 vs. Kpna6	1.383	1.368	0.01526	0.02551	3	3	0.5983	32		Kpna3 vs. Kpna6	1.277	1.631	-0.3545	0.03649	3	3	9.717	32
Kpna4 vs. Kpna6	1.674	1.368	0.3064	0.02551	3	3	12.01	32		Kpna4 vs. Kpna6	1.195	1.631	-0.436	0.03649	3	3	11.95	32
72h										72h
Kpna1 vs. Kpna2	1.302	0.2617	1.04	0.02551	3	3	40.79	32		Kpna1 vs. Kpna2	1.264	0.2986	0.9656	0.03649	3	3	26.47	32
Kpna1 vs. Kpna3	1.302	1.302	0.000447	0.02551	3	3	0.01753	32		Kpna1 vs. Kpna3	1.264	1.117	0.1468	0.03649	3	3	4.023	32
Kpna1 vs. Kpna4	1.302	1.621	-0.3185	0.02551	3	3	12.49	32		Kpna1 vs. Kpna4	1.264	1.047	0.2175	0.03649	3	3	5.961	32
Kpna1 vs. Kpna6	1.302	1.302	-0.000278	0.02551	3	3	0.0109	32		Kpna1 vs. Kpna6	1.264	1.426	-0.1622	0.03649	3	3	4.444	32
Kpna2 vs. Kpna3	0.2617	1.302	-1.04	0.02551	3	3	40.78	32		Kpna2 vs. Kpna3	0.2986	1.117	-0.8188	0.03649	3	3	22.44	32
Kpna2 vs. Kpna4	0.2617	1.621	-1.359	0.02551	3	3	53.28	32		Kpna2 vs. Kpna4	0.2986	1.047	-0.7481	0.03649	3	3	20.5	32
Kpna2 vs. Kpna6	0.2617	1.302	-1.041	0.02551	3	3	40.81	32		Kpna2 vs. Kpna6	0.2986	1.426	-1.128	0.03649	3	3	30.91	32
Kpna3 vs. Kpna4	1.302	1.621	-0.319	0.02551	3	3	12.51	32		Kpna3 vs. Kpna4	1.117	1.047	0.07072	0.03649	3	3	1.938	32
Kpna3 vs. Kpna6	1.302	1.302	-0.000725	0.02551	3	3	0.02842	32		Kpna3 vs. Kpna6	1.117	1.426	-0.3089	0.03649	3	3	8.468	32
Kpna4 vs. Kpna6	1.621	1.302	0.3182	0.02551	3	3	12.48	32		Kpna4 vs. Kpna6	1.047	1.426	-0.3797	0.03649	3	3	10.41	32
