# Supplementary material for: Karyopherin Alpha Proteins Regulate Oligodendrocyte Differentiation
Source: PLoS One. 2017 Jan 20;12(1):e0170477. doi: 10.1371/journal.pone.0170477 (PMC5249183; doi:10.1371/journal.pone.0170477)
Supplement: S3 Table — Additional details for the Materials and Methods section. This table shows primer sequences for qPCR data presented in the manuscript. (XLSX) [file pone.0170477.s004.xlsx]

## Sheet: Sheet1
qPCR Primers
Gene	Forward	Reverse
Cnp	TGGGCGGTAAAAGGGGTTTA	CTCCATCCACACAGCAGAGA
Impa1/Kpna2	TCCCGCACTAAGAGCCATAG	TTTGGGGTTTGTTAGCAGGC
Impa3/Kpna4	CCAAATGAGGTCAAGGTGGC	GTGACCTGTAGCCCTTTCCT
Impa5/Kpna1	CTCAGCCAAGAGTGTGATGC	AAACAACAGGACAGACGGGA
Mbp	ACAGGAAACGGGGACTTAGG	CTGGGCTCTGAGAGGAAACA
Rps11	CGTGGTGAATAAGGAAGCCG	GATCGTAGGCTGCTTTTGGT
